# Supplementary material for: Expression and Functional Role of the P2X7 Receptor in Glioma Models and Tissues: A Systematic Review
Source: Cancers (Basel). 2025 Nov 24;17(23):3748. doi: 10.3390/cancers17233748 (PMC12691461; doi:10.3390/cancers17233748)
Supplement: Supplementary file 1 [file cancers-17-03748-s001.zip]

Archive with 3 entries (3 files):
- Supplementary Table S1. Inclusion and exclusion criteria applied in the systematic review.docx
- Supplementary Table S3. PRISMA 2020 Checklist.docx
- Supplementary Teble S2. Risk of bias assessment of the included studies.xlsx
