# Supplementary material for: Expression and Functional Role of the P2X7 Receptor in Glioma Models and Tissues: A Systematic Review
Source: Cancers (Basel). 2025 Nov 24;17(23):3748. doi: 10.3390/cancers17233748 (PMC12691461; doi:10.3390/cancers17233748)
Supplement: Supplementary file 1 [file cancers-17-03748-s001.zip › Supplementary Teble S2. Risk of bias assessment of the included studies.xlsx]

## Sheet: Sheet1
Authors	Study	Year	Model	1. Randomized exposure/dose	2. Concealed allocation	3. Appropriate comparison groups	4. Controlled confounding	5. Identical conditions across groups	6. Blinding of personnel/participants during the study?	7. Complete outcome data	8. Accurate exposure characterization	9. Accurate outcome assessment	10. All outcomes reported	11. No other validity threats methods were appropriate and researchers adhered to the study protocol)?	Comments	Overall RoB	Comment 2
Matyśniak, Damian; Chumak, Vira; Nowak, Natalia; Kukla, Artur; Lehka, Lilya; Oslislok, Magdalena; Pomorski, Paweł	P2X7 receptor: the regulator of glioma tumor development and survival	2022	C6, U138-MG, C6 xenografted rats	No	No	Yes	Yes	Yes	No	Yes	Yes	Yes	Yes	Yes	1. No randomization in rato population; 4. Cell lines were routinely tested to exclude mycoplasma contamination using PCR Mycoplasma Detection Kit; 5. No Blinding in rats study	Low/Moderate	Critical domains adequately addressed; lack of randomization/blinding not relevant for in vitro setting; Low ris of bias for in vitro part of the study, and moderate for in vivo
Zanoni, Michele; Sarti, Alba Clara; Zamagni, Alice; Cortesi, Michela; Pignatta, Sara; Arienti, Chiara; Tebaldi, Michela; Sarnelli, Anna; Romeo, Antonino; Bartolini, Daniela; Tosatto, Luigino; Adinolfi, Elena; Tesei, Anna; Di Virgilio, Francesco	Irradiation causes senescence, ATP release, and P2X7 receptor isoform switch in glioblastoma	2022	Patient-derived samples	N/A	N/A	Yes	Yes	Yes	N/A	Yes	Yes	Yes	Yes	Yes	4. All the primary GBM cell lines were checked periodically for mycoplasma contamination using the MycoAlertTM Mycoplasma Detection Kit	Low	Randomization, allocation concealment, and blinding were considered not applicable for in vitro and ex vivo studies.
Matyśniak, Damian; Nowak, Natalia; Chumak, Vira; Pomorski, Paweł	P2X7 receptor activity landscape in rat and human glioma cell lines	2020	C6, U251 MG, U-138 MG, U87 MG	N/A	N/A	Yes	Yes	Yes	N/A	Yes	Yes	Yes	Yes	Yes	4. Cell lines were routinely tested to detect myco plasma contamination using PCR Mycoplasma Detection Kit	Low
Gehring, Marina P.; Kipper, Franciele; Nicoletti, Natália F.; Sperotto, Nathalia D.; Zanin, Rafael; Tamajusuku, Alessandra S. K.; Flores, Debora G.; Meurer, Luise; Roesler, Rafael; Filho, Aroldo B.; Lenz, Guido; Campos, Maria M.; Morrone, Fernanda B.	P2X7 receptor as predictor gene for glioma radiosensitivity and median survival	2015	M059J, GL261, patient-derived samples, glioma xenografted mice	No	No	Yes	Yes	Yes	No	Yes	Yes	Yes	Yes	Yes	(6) No blinding of research personnel during the study; (9) Tumor sections were analyzed by an experienced pathologist blinded to experimental groups.	Low/Moderate	Low risk of bias for in vitro part of the study, and moderate for in vivo
Bergamin, Letícia Scussel; Capece, Marina; Salaro, Erica; Sarti, Alba Clara; Falzoni, Simonetta; Pereira, Mery Stéfani Leivas; De Bastiani, Marco Antônio; Scholl, Juliete Nathali; Battastini, Ana Maria O.; Di Virgilio, Francesco	Role of the P2X7 receptor in in vitro and in vivo glioma tumor growth	2019	U138, GL261, A172, T98G, M059J, U87-MG, xenogragted mice	No	No	Yes	Yes	Yes	No	Yes	Yes	Yes	Yes	Yes		Low/Moderate	Low risk of bias for in vitro part of the study, and moderate for in vivo
Kan, Liyen K.; Drill, Matthew; Jayakrishnan, Padmakrishnan C.; Sequeira, Richard P.; Galea, Emily; Todaro, Marian; Sanfilippo, Paul G.; Hunn, Martin; Williams, David A.; O'Brien, Terence J.; Drummond, Katharine J.; Monif, Mastura	P2X7 receptor antagonism by AZ10606120 significantly reduced in vitro tumour growth in human glioblastoma	2023	Patient-derived primary glioblastoma culture, U251	N/A	N/A	Yes	Yes	Yes	N/A	Yes	Yes	Yes	Yes	No		Low
Shah, Qasim; Hussain, Zahid; Ahmad Khan, Bilal; Jacobson, Kenneth A.; Iqbal, Jamshed	Synthesis and biological evaluation of carboxamide and quinoline derivatives as P2X7R antagonists	2023	1321N1	N/A	N/A	Yes	Yes	Yes	N/A	Yes	Yes	Yes	Yes	No		Low
Wu, Caren Yu-Ju; Chen, Yiyun; Lin, Ya-Jui; Wei, Kuo-Chen; Chang, Kwang-Yu; Feng, Li-Ying; Chen, Ko-Ting; Li, Gordon; Ren, Alexander Liang; Nitta, Ryan Takeo; Wu, Janet Yuling; Cho, Kwang Bog; Pant, Ayush; Choi, John; Mackall, Crystal L.; Kim, Lily H.; Wu, An-Chih; Chuang, Jian-Ying; Huang, Chiung-Yin; Jackson, Christopher M.; Chen, Pin-Yuan; Lim, Michael	Tumor-Associated Microglia Secrete Extracellular ATP to Support Glioblastoma Progression	2024	Patient-derived samples, U87, GL261-Luc, CT2A-Luc, mice models	No	No	Yes	Yes	Yes	No	Yes	Yes	Yes	Yes	Yes		Low/Moderate	Low risk of bias for in vitro part of the study, and moderate for in vivo
Kan, Liyen K.; Drill, Matthew; Jayakrishnan, Padmakrishnan C.; Sequeira, Richard P.; Sanfilippo, Paul G.; McLean, Catriona; Hunn, Martin; Williams, David A.; O'Brien, Terence J.; Drummond, Katharine J.; Monif, Mastura	P2X7 receptor antagonism by AZ10606120 significantly depletes glioblastoma cancer stem cells in vitro	2024	Human glioma stem cells (GSC)	N/A	N/A	Yes	Yes	Yes	N/A	Yes	Yes	Yes	Yes	Yes		Low
Kwak, Seung-Hwa; Shin, Seungheon; Lee, Ji-Hyun; Shim, Jin-Kyoung; Kim, Minjeong; Lee, So-Deok; Lee, Aram; Bae, Jinsu; Park, Jin-Hee; Abdelrahman, Aliaa; Müller, Christa E.; Cho, Steve K.; Kang, Seok-Gu; Bae, Myung Ae; Yang, Jung Yoon; Ko, Hyojin; Goddard, William A.; Kim, Yong-Chul	Synthesis and structure-activity relationships of quinolinone and quinoline-based P2X7 receptor antagonists and their anti-sphere formation activities in glioblastoma cells	2018	TS15-88, 1321N1	N/A	N/A	Yes	Yes	Yes	N/A	Yes	Yes	Yes	Yes	Yes		Low	Only in vitro part of the study is assesed.
Ziberi, Sihana; Zuccarini, Mariachiara; Carluccio, Marzia; Giuliani, Patricia; Ricci-Vitiani, Lucia; Pallini, Roberto; Caciagli, Francesco; Di Iorio, Patrizia; Ciccarelli, Renata	Upregulation of Epithelial-To-Mesenchymal Transition Markers and P2X7 Receptors Is Associated to Increased Invasiveness Caused by P2X7 Receptor Stimulation in Human Glioblastoma Stem Cells	2019	Patient-derived glioma stem cells (GSC)	N/A	N/A	Yes	Yes	Yes	N/A	Yes	Yes	Yes	Yes	Yes		Low
Fang, Kuan-Min; Wang, Ying-Lan; Huang, Ming-Chao; Sun, Synthia H.; Cheng, Henrich; Tzeng, Shun-Fen	Expression of macrophage inflammatory protein-1α and monocyte chemoattractant protein-1 in glioma-infiltrating microglia: involvement of ATP and P2X₇ receptor	2011	C6, xenografted rats	No	No	Yes	Yes	Yes	No	Yes	Yes	Yes	Yes	Yes		Moderate
Szymczak, Bartosz; Czarnecka, Joanna; Czach, Sylwia; Nowak, Wiesław; Roszek, Katarzyna	Purinergic approach to effective glioma treatment with temozolomide reveals enhanced anti-cancer effects mediated by P2X7 receptor	2023	A172	N/A	N/A	Yes	Yes	Yes	N/A	Yes	Yes	Yes	Yes	Yes		Low
Ji, Zhenhua; Xie, Yuting; Guan, Yu; Zhang, Yujian; Cho, Kin-Sang; Ji, Min; You, Yongping	Involvement of P2X7 Receptor in Proliferation and Migration of Human Glioma Cells	2018	Patient derived glioma, U87, U251	N/A	N/A	Yes	Yes	Yes	N/A	Yes	Yes	Yes	Yes	Yes		Low
Fang, Jingqin; Chen, Xiao; Zhang, Letian; Chen, Jinhua; Liang, Yi; Li, Xue; Xiang, Jianbo; Wang, Lili; Guo, Guangkuo; Zhang, Bo; Zhang, Weiguo	P2X7R suppression promotes glioma growth through epidermal growth factor receptor signal pathway	2013	C6, xenografted rats	No	No	Yes	Yes	Yes	No	Yes	Yes	Yes	Yes	Yes		Low/Moderate	Low risk of bias for in vitro part of the study, and moderate for in vivo
Liu, Jing; Li, Ningning; Sheng, Ruofan; Wang, Rui; Xu, Zude; Mao, Ying; Wang, Yin; Liu, Ying	Hypermethylation downregulates P2X7 receptor expression in astrocytoma	2017	Patient derived glioma	N/A	N/A	Yes	Yes	Yes	N/A	Yes	N/R	Yes	Yes	Yes	8. Cell were not stimulated or inhibited at any point;	Low
Kan, Liyen Katrina; Seneviratne, Sinali; Drummond, Kate J.; Williams, David A.; O'Brien, Terence J.; Monif, Mastura	P2X7 receptor antagonism inhibits tumour growth in human high-grade gliomas	2020	Patient derived glioma, U251	N/A	N/A	Yes	Yes	Yes	N/A	Yes	Yes	Yes	Yes	Yes		Low
Di Giuseppe, Fabrizio; Ricci-Vitiani, Lucia; Pallini, Roberto; Di Pietro, Roberta; Di Iorio, Patrizia; Ascani, Giuliano; Ciccarelli, Renata; Angelucci, Stefania	Changes Induced by P2X7 Receptor Stimulation of Human Glioblastoma Stem Cells in the Proteome of Extracellular Vesicles Isolated from Their Secretome	2024	Patient derived glioma stem cells	N/A	N/A	Yes	Yes	Yes	N/A	Yes	Yes	Yes	Yes	Yes		Low
Sun, Ting; Li, Yanyan; Yang, Ying; Liu, Bin; Cao, Yufei; Yang, Wei	Enhanced radiation-induced immunogenic cell death activates chimeric antigen receptor T cells by targeting CD39 against glioblastoma	2022	Patient derived glioma, GL261, xenografted mice	Yes	No	Yes	Yes	Yes	No	Yes	Yes	Yes	Yes	Yes		Low/Low
Drill, Matthew; Powell, Kim L.; Kan, Liyen Katrina; Jones, Nigel C.; O'Brien, Terence J.; Hamilton, John A.; Monif, Mastura	Inhibition of purinergic P2X receptor 7 (P2X7R) decreases granulocyte-macrophage colony-stimulating factor (GM-CSF) expression in U251 glioblastoma cells	2020	U251 MG	N/A	N/A	Yes	Yes	Yes	N/A	Yes	Yes	Yes	Yes	Yes		Low
Gehring, Marina Petersen; Pereira, Talita Carneiro Brandão; Zanin, Rafael Fernandes; Borges, Magali Carvalho; Braga Filho, Aroldo; Battastini, Ana Maria Oliveira; Bogo, Maurício Reis; Lenz, Guido; Campos, Maria Martha; Morrone, Fernanda Bueno	P2X7 receptor activation leads to increased cell death in a radiosensitive human glioma cell line	2012	U-138 MG, U-251 MG, M059J	N/A	N/A	Yes	Yes	Yes	N/A	Yes	Yes	Yes	Yes	Yes		Low
Gendron, Fernand-Pierre; Neary, Joseph T.; Theiss, Patty M.; Sun, Grace Y.; Gonzalez, Fernando A.; Weisman, Gary A.	Mechanisms of P2X7 receptor-mediated ERK1/2 phosphorylation in human astrocytoma cells	2003	1321N1	N/A	N/A	Yes	Yes	Yes	N/A	Yes	Yes	Yes	Yes	Yes		Low
Szymczak, Bartosz; Pegoraro, Anna; De Marchi, Elena; Grignolo, Marianna; Maciejewski, Bartosz; Czarnecka, Joanna; Adinolfi, Elena; Roszek, Katarzyna	Retinoic acid-induced alterations enhance eATP-mediated anti-cancer effects in glioma cells: Implications for P2X7 receptor variants as key players	2024	M059J, M059K	N/A	N/A	Yes	Yes	Yes	N/A	Yes	Yes	Yes	Yes	Yes		Low
Wei, Wei; Ryu, Jae K.; Choi, Hyun B.; McLarnon, James G.	Expression and function of the P2X(7) receptor in rat C6 glioma cells	2008	C6	N/A	N/A	Yes	Yes	Yes	N/A	Yes	Yes	Yes	Yes	Yes		Low
Ryu, Jae K.; Jantaratnotai, Nattinee; Serrano-Perez, Maria C.; McGeer, Patrick L.; McLarnon, James G.	Block of purinergic P2X7R inhibits tumor growth in a C6 glioma brain tumor animal model	2011	Patient-derived glioma, C6, C6 xenografted rats	No	No	Yes	Yes	Yes	No	Yes	Yes	Yes	Yes	Yes		Low/Moderate	Low risk of bias for in vitro part of the study, and moderate for in vivo
Tafani, Marco; Di Vito, Maura; Frati, Alessandro; Pellegrini, Laura; De Santis, Elena; Sette, Giovanni; Eramo, Adriana; Sale, Patrizio; Mari, Emanuela; Santoro, Antonio; Raco, Antonino; Salvati, Maurizio; De Maria, Ruggero; Russo, Matteo A.	Pro-inflammatory gene expression in solid glioblastoma microenvironment and in hypoxic stem cells from human glioblastoma	2011	Patient-derived glioma	N/A	N/A	Yes	Yes	Yes	N/A	Yes	Yes	Yes	Yes	Yes		Low
Zhou, Weiyan; Yue, Qi; Yuan, Yifan; Huang, Qi; He, Kun; Hua, Tao; Han, Junbin; He, Yingfang; Guan, Yihui; Chen, Liang; Xie, Fang; Mao, Ying	Visualization of P2X7 Receptors in Living Human Gliomas: an 18F-GSK1482160 PET Imaging and Neuropatholopy Study	2025	Patient-derived glioma	N/A	N/A	NR	NR	NR	N/A	NR	NR	Yes	NR	NR		Unclear
D'Alimonte, Iolanda; Nargi, Eleonora; Zuccarini, Mariachiara; Lanuti, Paola; Di Iorio, Patrizia; Giuliani, Patricia; Ricci-Vitiani, Lucia; Pallini, Roberto; Caciagli, Francesco; Ciccarelli, Renata	Potentiation of temozolomide antitumor effect by purine receptor ligands able to restrain the in vitro growth of human glioblastoma stem cells	2015	Patient-derived glioma (Glioma stem cells)	N/A	N/A	Yes	Yes	Yes	N/A	Yes	Yes	Yes	Yes	Yes		Low
Tamajusuku, Alessandra S. K.; Villodre, Emilly S.; Paulus, Romela; Coutinho-Silva, Robson; Battasstini, Ana M. O.; Wink, Márcia R.; Lenz, Guido	Characterization of ATP-induced cell death in the GL261 mouse glioma	2010	GL261	N/A	N/A	Yes	Yes	Yes	N/A	Yes	Yes	Yes	Yes	Yes		Low
Strong, A.D.; Indart, M.C.; Hill, N.R.; Daniels, R.L.	GL261 glioma tumor cells respond to ATP with an intracellular calcium rise and glutamate release	2018	GL261	N/A	N/A	Yes	Yes	Yes	N/A	Yes	Yes	Yes	Yes	Yes		Low
Truvé, K.; Dickinson, P.; Xiong, A.; York, D.; Jayashankar, K.; Pielberg, G.; Koltookian, M.; Murén, E.; Fuxelius, H.-H.; Weishaupt, H.; Swartling, F.J.; Andersson, G.; Hedhammar, Å.; Bongcam-Rudloff, E.; Forsberg-Nilsson, K.; Bannasch, D.; Lindblad-Toh, K.	Utilizing the Dog Genome in the Search for Novel Candidate Genes Involved in Glioma Development—Genome Wide Association Mapping followed by Targeted Massive Parallel Sequencing Identifies a Strongly Associated Locus	2016	Dog-derived glioma, patient-derived glioma	N/A	N/A	Yes	Yes	Yes	N/A	Yes	N/R	Yes	Yes	Yes	8. Cell were not stimulated or inhibited at any point;	Low
Nörenberg, W.; Plötz, T.; Sobottka, H.; Chubanov, V.; Mittermeier, L.; Kalwa, H.; Aigner, A.; Schaefer, M.	TRPM7 is a molecular substrate of ATP-evoked P2X7-like currents in tumor cells	2016	C6	N/A	N/A	Yes	Yes	Yes	N/A	Yes	Yes	Yes	Yes	Yes		Low
Fang, J.; Chen, X.; Wang, S.; Xie, T.; Du, X.; Liu, H.; Wang, S.; Li, X.; Chen, J.; Zhang, B.; Liang, H.; Yang, Y.; Zhang, W.	The expression of P2X7 receptors in EPCs and their potential role in the targeting of EPCs to brain gliomas	2015	C6, C6 xenografted rats	Yes	No	Yes	Yes	Yes	No	Yes	Yes	Yes	Yes	Yes		Low/Low	Low risk of bias for both compartments of study (in vitro and in vivo)
Bergamin, L.S.; Braganhol, E.; Figueirõ, F.; Casali, E.A.; Zanin, R.F.; Sévigny, J.; Battastini, A.M.O.	Involvement of purinergic system in the release of cytokines by macrophages exposed to glioma-conditioned medium	2015	Mouse peritoneal macrophages	N/A	N/A	Yes	Yes	Yes	N/A	Yes	Yes	Yes	Yes	Yes		Low
Braganhol, E.; Kukulski, F.; Lévesque, S.A.; Fausther, M.; Lavoie, E.G.; Zanotto-Filho, A.; Bergamin, L.S.; Pelletier, J.; Bahrami, F.; Yebdri, F.B.; Fonseca Moreira, J.C.; Battastini, A.M.O.; Sévigny, J.	Nucleotide receptors control IL-8/CXCL8 and MCP-1/CCL2 secretions as well as proliferation in human glioma cells	2015	U251MG, U87MG	N/A	N/A	Yes	Yes	Yes	N/A	Yes	Yes	Yes	Yes	Yes		Low
Monif, M.; O'Brien, T.J.; Drummond, K.J.; Reid, C.A.; Liubinas, S.V.; Williams, D.A.	P2X7 receptors are a potential novel target for anti-glioma therapies	2014	Patient-derived glioma	N/A	N/A	Yes	Yes	Yes	N/A	Yes	Yes	Yes	Yes	Yes		Low
Bao, B.A.; Lais, C.P.; Nauss, C.C.; Morgan, J.R.	Pannexin1 drives multicellular aggregate compaction via a signaling cascade that remodels the actin cytoskeleton	2012	C6	N/A	N/A	Yes	Yes	Yes	N/A	Yes	Yes	Yes	Yes	Yes		Low
Zhao, C.; Hong, Y.; Han, J.; Ma, Y.; Chen, H.; Xia, W.; Ying, W.	NAD+ treatment decreases tumor cell survival by inducing oxidative stress	2011	C6	N/A	N/A	Yes	Yes	Yes	N/A	Yes	Yes	Yes	Yes	Yes		Low
Supłat-Wypych, D.; Dygas, A.; Barańska, J.	2′, 3′-O-(4-benzoylbenzoyl)-ATP-mediated calcium signaling in rat glioma C6 cells: Role of the P2Y2 nucleotide receptor	2010	C6	N/A	N/A	Yes	Yes	Yes	N/A	Yes	Yes	Yes	Yes	Yes		Low
Morrone, F.B.; Horn, A.P.; Stella, J.; Spiller, F.; Sarkis, J.J.F.; Salbego, C.G.; Lenz, G.; Battastini, A.M.O.	Increased resistance of glioma cell lines to extracellular ATP cytotoxicity	2005	U138-MG, C6	N/A	N/A	Yes	Yes	Yes	N/A	Yes	Yes	Yes	Yes	Yes		Low
Kaiho, H.; Matsuoka, I.; Kimura, J.; Nakanishi, H.	Identification of P2X7 (P2Z) receptor in N18TG-2 cells and NG108-15 cells	1998	C6Bu-1	N/A	N/A	Yes	Yes	Yes	N/A	Yes	Yes	Yes	Yes	Yes		Low
